# Supplementary material for: Exploring Highly Conserved Regions of SARS-CoV-2 Spike S2 Subunit as Targets for Fusion Inhibition Using Chimeric Proteins
Source: Int J Mol Sci. 2022 Dec 7;23(24):15511. doi: 10.3390/ijms232415511 (PMC9778920; doi:10.3390/ijms232415511)
Supplement: Supplementary file 1 [file ijms-23-15511-s001.zip]

Archive with 1 entries (1 files):
- ijms-1863250-supplementary.pdf
